# Supplementary material for: Haploinsufficiency of RREB1 causes a Noonan-like RASopathy via epigenetic reprogramming of RAS-MAPK pathway genes
Source: Nat Commun. 2020 Sep 16;11:4673. doi: 10.1038/s41467-020-18483-9 (PMC7495420; doi:10.1038/s41467-020-18483-9)
Supplement: Supplementary file 4 — Source Data [file 41467_2020_18483_MOESM4_ESM.xlsx]

## Sheet: Figure 1
Fig.1e	RREB1 expression in EBV-LCL cells.
LCLs:	1	2	3	4	5	6	AV	STDEV	TTEST-P1/boy	TTEST-P2/boy
P1	2.30525	2.17882	1.52233	1.66897	1.9741	1.49208	1.85692	0.346042
P2	2.26386	2.11272	1.88728	1.77383	2.42724	2.11272	2.09627	0.239086
Boy	1.69138	1.36857	1.21199	1.10411	1.28795	0.973474	1.27291	0.247533	0.00721431	0.000159352
Fig.1g	Growth of EBV-LCL cells.
24 hours	P1	P2	Boy	48 hours	P1	P2	Boy	72 hours	P1	P2	Boy	TTEST-P1/boy	TTEST-P2/boy
	0.957046	0.982162	1.24803		1.7003	1.71737	2.19962		4.17984	3.93685	6.27456
	0.999574	1.02302	1.20869		1.74252	1.86631	2.34964		4.37028	4.09979	6.21482
	0.963875	1.04139	1.25953		1.81981	1.88161	2.23259		4.72975	3.96166	6.47323
	0.916604	1.08747	1.25022		1.82206	1.91473	2.29934		4.68965	4.20853	6.84571
	0.971148	0.979995	1.25981		1.69553	1.84449	2.29992		4.57197	4.10834	6.57318
	1.19175	0.984048	1.37483		1.8842	2.07513	2.4167		4.62888	4.0926	6.70182	3.39285e-08	6.24761e-10

## Sheet: Figure 2
Fig.2d	ICD measurements in mice.										TTEST
WT	4.81	4.71	4.74	4.53	4.5	4.58	4.52	4.8	4.65	4.88
HET	5.02	4.99	5.08	5.02	5.39	4.98	4.93	4.88	4.95	4.9	3.6475e-05
Fig.2g	CM crosssectional area.
Area (um2)	Region	1	2	3	4	5	6	7	8	9	10	11	12	TTEST
WT	Heart 1	197.35	133.64	254.06	221.77	276.32	130.85	100.2	117.75	241.09	99.18	126.14	210.32
	Heart 2	196.97	202.31	306.2	242.37	222.91	206.51	191.5	184.89	258.39	264.24	292.21	160.09
	Heart 3	270.98	180.18	247.2	310.14	263.73	279.24	159.08	216.43	207.65	212.1	211.85	173.19
HET	Heart 1	490.71	407.29	459.04	486.89	652.45	372.2	626.77	439.84	626.39	545.77	382.37	488.8
	Heart 2	547.29	707.51	644.7	472.78	408.94	601.08	492.74	596.25	456.25	525.93	599.81	428.53
	Heart 3	344.35	413.52	590.91	582.64	515.5	336.08	357.06	492.49	305.82	383.89	369.78	401.06	5.64423e-22
Fig.2h	%FS
3 month	Mouse ID	160-1H-R	160-2A-L	160-1A-R	160-1B-L	160-1C-RL	160-2B-RL
	Genotype	WT	WT	WT	HT	HT	HT
	%FS	41	43	41	40	44	35
6 month	Mouse ID	147-14F	147-14G	cage2-3-NEM	155-3A-RL	155-1D-RR	155-2B-R	160-1H-R	160-2A-L	167-1A-R	146-14A	146-14H	cage2-4-REM	cage3-6-NEM	cage3-8-LEM	cage3-7-REM	155-2G-R	155-2H-L	155-1A-R	160-2B-RL	TTEST
	Genotype	WT	WT	WT	WT	WT	WT	WT	WT	WT	HT	HT	HT	HT	HT	HT	HT	HT	HT	HT
	%FS	39	40	40	41	42	41	41	43	40	34	31	29	30	31	33	30	32	32	35	6.64512e-10
Fig.2k	Growth of wild type and Rreb+/- MEFs.
24 hours	WT	HET	48 hours	WT	HET	72 hours	WT	HET	TTEST
	1.98377	3.50009		2.52174	6.86379		3.13854	10.3702
	1.75703	3.06696		2.30232	6.88953		2.80715	10.3513
	1.78307	3.14776		2.43958	6.9921		2.76045	10.0295
	1.90405	3.29955		2.27407	7.19485		2.67626	10.3791
	1.81371	3.48946		2.48948	7.18821		2.92201	10.466
	1.70536	3.43391		2.71074	6.89195		2.8723	10.1371	2.74187e-15

## Sheet: Figure 3
Fig.3e	ChIP analysis low RREB1 (-) and high RREB1 (TET).
			Ex1	Stdev	Ex2	Stdev	Ex3	Stdev
ARHGEF2	[-] Flag	average	1.33812	0.777051	1.55373	0.235042	1.03276	0.0982804
JUN	[-] Flag	average	1.11129	0.341411	0.524427	0.117731	0.817861	0.414977
MYC	[-] Flag	average	1.06989	0.290839	1.53608	0.358262	0.917793	0.196704
FGFR4	[-] Flag	average	1.22383	0.334026	1.16016	0.766211	1.36356	0.516954
HRAS	[-] Flag	average	0.884171	0	1.31219	0.728169	1.15655	0.0238415
MAP2K2	[-] Flag	average	1.38507	0.381381	1.66946	0.311976	1.10647	0.0209207
ARHGEF2	[TET] Flag	average	10.6936	1.15096	25.7478	2.86767	11.9273	0.301747
JUN	[TET] Flag	average	8.11826	0.208216	8.53129	0.688163	8.32478	0.292057
MYC	[TET] Flag	average	17.1661	2.0288	32.1821	1.87219	22.3929	0.394241
FGFR4	[TET] Flag	average	10.3649	1.54798	10.6049	0.355739	9.76325	0.216952
HRAS	[TET] Flag	average	28.9731	7.33666	18.0524	12.9388	16.2206	0.398683
MAP2K2	[TET] Flag	average	9.77361	0.753006	15.2861	0.622795	10.0931	0.252344
Fig.3f	Promoter activation assays.
		Ex1	stdev	Ex2	stdev	Ex3	stdev	Average	stdev	ttest
FGFR4	Con	81.9133	11.3483	59.971	6.35655	87.6301	3.74743	76.5048	7.15076
	sh1	154.9	14.9949	156.087	16.1436	132.934	15.9116	147.974	15.6834	0.00319971
	sh2	132.57	19.2373	121.157	13.0833	119.942	12.7131	124.556	15.0113	0.00677027
HRAS	Con	641.941	27.5404	653.192	25.8836	576.749	33.1732	623.961	28.8658
	sh1	989.151	165.638	1085.67	227.411	1012.86	146.208	1029.22	179.752	0.000418588
	sh2	1001.17	135.55	1129.99	326.204	1002.07	33.3831	1044.41	165.046	0.0010115
MAP2K2	Con	1048.29	107.736	994.052	57.2239	1080.81	15.9698	1041.05	60.31
	sh1	1469.39	98.374	1557.26	156.896	1623.68	75.8274	1550.11	110.366	0.000581134
	sh2	1373.47	20.9329	1504.16	80.6043	1552.8	129.402	1476.81	76.9797	0.00181709
Fig.3g	Expression of RREB1 target genes with inducible RREB1 expression.
	[-] Flag	[TET] Flag	ttest
FGFR4	0.177445	0.0523752	0.00257229
	0.141758	0.0803274
	0.189471	0.0904424
	0.220519	0.108545
HRAS	1.00684	0.900059	0.0100577
	1.61834	0.84035
	1.30158	0.408297
	1.41252	0.342936
MAP2K2	11.9155	10.5872	0.0105176
	17.7574	11.0105
	16.3959	6.01537
	16.616	9.84715
Fig.3h	MAPK gene expression in WT and Rreb1+/- MEFs.
	MEFs:	1	2	3	4	5	6
Fgfr4	WT	5.56288e-05	5.27872e-05	4.41077e-05	0.000158293	8.69403e-05	5.10994e-05	TTEST	0.00614492
	Rreb1+/-	0.00123333	0.000921774	0.000128518	0.000301045	0.000666674	0.000623779
Hras	WT	0.17397	0.196701	0.244383	0.210815	0.196236	0.146926	TTEST	0.0079009
	Rreb1+/-	0.363067	0.254619	0.299612	0.281463	0.207722	0.280994
Map2k2	WT	0.263536	0.329138	0.363205	0.335922	0.322886	0.311356	TTEST	5.60222e-05
	Rreb1+/-	0.61412	0.531393	0.690535	0.544994	0.499058	0.751475
Fig.3i	MAPK gene expression in WT and Rreb1+/- 6 month hearts.
	Hearts:	1	2	3	4	5
Fgfr4	WT	0.00301305	0.00429551	0.00576825	0.00407527	0.00850526	TTEST	0.0206679
	Rreb1+/-	0.0107461	0.0175771	0.0218719	0.041459	0.0134634
Hras	WT	0.00169184	0.001696	0.0013837	0.00113359	0.00165129	TTEST	0.00311654
	Rreb1+/-	0.00222596	0.00182352	0.00196713	0.00229763	0.00224682
Map2k2	WT	0.781295	0.729705	1.2443	1.19964	1.1751	TTEST	0.00296384
	Rreb1+/-	1.60199	1.46425	1.43657	1.65474	1.90636

## Sheet: Figure 4
Fig.4b	Growth of shControl versus shRREB1 HEK293 cells.
24 hours	shCON	sh-1	sh-2	48 hours	shCON	sh-1	sh-2	TTEST con vs sh1		TTEST con vs sh2
	0.840914	1.72792	1.22794		2.09026	7.9567	7.40442
	1.03379	1.50278	1.07777		2.53685	6.97214	6.616
	1.04716	1.59405	1.67553		2.31563	7.72347	6.71927
	0.96583	1.40426	1.41536		2.75692	6.33234	8.08283
	1.1123	1.55888	1.67381		2.4559	6.42659	9.17296	9.47797e-07		5.41148e-06
Fig.4f	RAS activation assay normalized quantification at 3min time points.
		1	2	3	AV	STDEV	TTEST
RAS	Con	1.47137	0.848385	0.68029	1.00001	0.416766
	Sh1	2.53866	2.0846	1.58616	2.06981	0.476419	0.0429292
HRAS	Con	0.96302	1.06234	1.22662	1.08399	0.133129
	Sh1	2.49653	1.76054	2.55624	2.2711	0.443167	0.0113035
KRAS	Con	0.036476	0.062974	0.0994545	0.0663015	0.0316208
	Sh1	0.0210759	0.220417	0.0417401	0.0944109	0.109612	0.691513
NRAS	Con	1.41161	0.559997	1.10188	1.0245	0.43105
	Sh1	1.41913	0.561795	1.04714	1.00935	0.429913	0.967695

## Sheet: Figure 5
Fig.5d	Histone ChIP in HEK293 cells with shRNA control versus shRNA targeting RREB1.
Promoter	shCON	1	2	3	AV	STDEV		sh1	1	2	3	AV	STDEV	TTEST
FGFR4	K4me2	56.4306	55.3827	36.8092	49.5409	11.0383	FGFR4	K4me2	91.5326	102.295	133.272	109.033	21.6701	0.0132945
	K4me3	58.1876	63.2367	55.4015	58.9419	3.97172		K4me3	82.4661	80.2637	81.964	81.5646	1.15422	0.000692594
	K9ac	1.24649	0.374285	nd	0.810388	0.616742		K9ac	0.930134	0.608425	nd	0.769279	0.227483	0.937586
	K36me3	1.30739	0.932045	nd	1.11972	0.265409		K36me3	2.00111	1.33325	nd	1.66718	0.472254	0.289179
HRAS	K4me2	14.617	11.0402	18.4471	14.7014	3.70418	HRAS	K4me2	27.4079	27.4079	24.8776	26.5645	1.46083	0.00669672
	K4me3	44.0184	31.36	42.0878	39.1554	6.81971		K4me3	66.7914	79.0547	73.5319	73.126	6.14173	0.00304138
	K9ac	2.23279	0.860383	0.893213	1.3288	0.783055		K9ac	2.00744	0.0595223	0.963103	1.01002	0.974807	0.681617
	K36me3	5.99741	7.08586	6.62466	6.56931	0.546331		K36me3	9.94585	7.90399	10.9434	9.59775	1.54932	0.0331238
MAP2K2	K4me2	302.578	301.194	353.113	318.962	29.5839	MAP2K2	K4me2	489.901	553.006	580.329	541.079	46.3789	0.0021998
	K4me3	100.843	117.074	71.8301	96.5822	22.9208		K4me3	262.885	201.631	197.393	220.636	36.6495	0.00764755
	K9ac	17.7147	15.5826	15.3453	16.2142	1.30488		K9ac	29.3449	27.9787	28.1148	28.4794	0.752565	0.000146716
	K36me3	2.93015	2.76023	2.13512	2.6085	0.418667		K36me3	4.04167	6.04076	4.81691	4.96645	1.0079	0.0200847
Fig.5e	Histone ChIP in WT and Rreb1+/- MEFs.
Promoter	WT	1	2	3	AV	STDEV		HET	1	2	3	AV	STDEV	TTEST
FGFR4	K4me2	149.747	143.251	170.206	154.402	14.0675	FGFR4	K4me2	283.701	287.303	327.709	299.571	24.435	0.000874076
	K4me3	26.3814	26.2533	26.1253	26.2533	0.128025		K4me3	68.6866	79.4506	74.0686	74.0686	5.38202	0.000104179
HRAS	K4me2	345.235	339.905	336.701	340.614	4.31101	HRAS	K4me2	473.208	481.518	496.192	483.64	11.638	3.71717e-05
	K4me3	202.347	222.858	209.815	211.673	10.3808		K4me3	462.305	464.332	512.433	479.69	28.3745	0.000104692
MAP2K2	K4me2	203.339	210.624	223.446	212.47	10.1797	MAP2K2	K4me2	465.897	447.402	464.115	459.138	10.2027	7.71128e-06
	K4me3	154.723	155.223	155.632	155.193	0.454891		K4me3	411.531	415.939	449.203	425.558	20.5955	2.2184e-05
Fig.5f	Histone ChIP in WT and Rreb1+/- hearts.
Promoter	WT	1	2	3	AV	STDEV		HET	1	2	3	AV	STDEV	TTEST
FGFR4	K4me2	437.984	414.382	371.987	408.118	33.4418	FGFR4	K4me2	665.678	605.504	637.192	636.125	30.1011	0.000929058
	K4me3	35.7904	32.0427	24.1518	30.6616	5.94095		K4me3	51.3389	56.8702	51.8823	53.3638	3.04876	0.00415822
HRAS	K4me2	162.304	149.501	175.98	162.595	13.2419	HRAS	K4me2	349.658	378.386	325.197	351.08	26.623	0.000391008
	K4me3	92.3582	69.6997	67.7808	76.6129	13.6695		K4me3	226.657	149.685	155.046	177.129	42.9758	0.0181391
MAP2K2	K4me2	50.6834	51.7392	63.9081	55.4435	7.34948	MAP2K2	K4me2	98.0113	97.2775	150.05	115.113	30.2588	0.0294044
	K4me3	68.6486	65.0199	133.017	88.895	38.2534		K4me3	247.736	243.101	238.823	243.22	4.45756	0.00226321

## Sheet: Figure 6
Fig.6d	MAPK gene expression in HEK293 cells with siRNA targeting SIN3A and KDM1A.
	siRNA:	1	2	3	4	5	6	AV	stdev	TTEST
Fgfr4	siCON	0.0614988	0.0551173	0.0719768	0.0674364	0.0743442	0.0689097	0.0665472	0.0071102
	siSIN3A	0.303076	0.437169	0.241336	0.487648	0.610489		0.415944	0.147196	0.00023734
	siKDM1A	0.112615	0.137502	0.11224				0.120786	0.0144782	0.00010464
Hras	siCON	1.53657	1.29898	1.50596	1.21515	1.48226	1.49376	1.42211	0.131815
	siSIN3A	2.39997	2.67294	3.34822	2.017	2.54555	2.22352	2.53453	0.461313	0.000203993
	siKDM1A	1.79688	2.57094	2.3051				2.2243	0.393304	0.00203992
Map2k2	siCON	5.97862	6.12686	4.72753	4.93882	5.0286	6.26444	5.51081	0.684039
	siSIN3A	6.1647	3.81106	5.71072	4.9323	5.26166		5.17609	0.893483	0.49864
	siKDM1A	9.16607	5.99092	6.7456	8.21109	9.72285		7.9673	1.57932	0.00707312
Fig.6e	ChIP of the indcated factors in HEK293 cells with low and high RREB1 expression.
Promoter	LOW	1	2	3	AV	STDEV		HIGH	1	2	3	AV	STDEV	TTEST
FGFR4	SIN3A	5.53554	8.93796	3.27564	5.91638	2.8503	FGFR4	SIN3A	27.6007	35.5302	31.848	31.6596	3.96812	0.000799797
	KDM1A	6.2728	3.21939	2.22653	3.90624	2.10877		KDM1A	9.79538	6.68606	10.3517	8.94439	1.97545	0.0391635
	H3K4me2	28.6323	29.0892	35.4233	31.0483	3.79576		H3K4me2	3.94674	7.08466	4.35469	5.1287	1.70615	0.000418747
	IgG	1	1	1	1	0		IgG	1	0.667	1	0.889	0.192258
HRAS	SIN3A	3.97716	3.24064	4.26339	3.82707	0.527637	HRAS	SIN3A	18.1982	13.189	25.0707	18.8193	5.96513	0.0122891
	KDM1A	10.2344	3.02777	1.82655	5.02956	4.54732		KDM1A	21.7587	25.1339	11.887	19.5932	6.88382	0.03775
	H3K4me2	89.715	73.8753	101.369	88.3199	13.8001		H3K4me2	51.2931	59.0476	55.0207	55.1205	3.87819	0.0159769
	IgG	1	0.667	0.667	0.778	0.192258		IgG	1	1	0.667	0.889	0.192258
MAP2K2	SIN3A	7.94201	5.88065	7.82	7.21422	1.15651	MAP2K2	SIN3A	3.68942	13.0278	5.76791	7.49504	4.90291	0.927724
	KDM1A	5.92792	4.62462	6.98553	5.84602	1.18258		KDM1A	29.1854	24.2586	23.3621	25.602	3.13551	0.000518315
	H3K4me2	101.881	102.611	114.648	106.38	7.16941		H3K4me2	51.2931	44.4797	79.6971	58.49	18.6792	0.0143091
	IgG	1	1	1	1	0		IgG	1	1.663	1	1.221	0.382783
Fig.6g	Sin3a and Kdm1a ChIP in WT and Rreb1+/- MEFs.
Promoter	WT	1	2	3	AV	STDEV		HET	1	2	3	AV	STDEV	TTEST
FGFR4	Sin3a	9.89348	11.2183	9.09553	10.0691	1.07224	FGFR4	Sin3a	1.76533	0.855708	3.47345	2.03149	0.345988	0.00123202
	Kdm1a	3.66605	3.87984	6.95227	4.83272	1.83869		Kdm1a	2.30335	3.5471	1.48379	2.44474	1.03889	0.121767
	IgG	1	1	1				IgG	1	1	1
HRAS	Sin3a	10.0957	8.81438	8.51856	9.14288	2.95863	HRAS	Sin3a	0.527699	1.39968	1.22827	1.05188	0.328593	0.000126619
	Kdm1a	37.8319	49.671	44.6628	44.0552	5.6915		Kdm1a	16.5558	8.33262	5.56035	10.1496	2.86255	0.00205603
	IgG	1	1	1				IgG	1	1	1
MAP2K2	Sin3a	7.31157	9.73001	13.6472	10.2296	2.35007	MAP2K2	Sin3a	4.8834	2.6634	6.6116	4.71947	0.195175	0.0641116
	Kdm1a	34.697	28.69	47.1466	36.8445	9.41385		Kdm1a	18.5955	14.436	15.7683	2.60214	0.327728	0.0209583
	IgG	1	1	1				IgG	1	1	1
Fig.6h	Sin3a and Kdm1a ChIP in WT and Rreb1+/- hearts.
Promoter	WT	1	2	3	AV	STDEV		HET	1	2	3	AV	STDEV	TTEST
FGFR4	Sin3a	8.57301	5.9157	11.0085	8.49907	2.54721	FGFR4	Sin3a	1.59036	2.20718	1.79548	1.86434	0.314122	0.0110104
	Kdm1a	9.11274	8.25976	5.45693	7.60981	1.91261		Kdm1a	1.39027	0.656269	2.25043	1.43232	0.79791	0.00668404
	IgG	1	1	1	1			IgG	1	1	1	1
HRAS	Sin3a	10.2964	18.5005	18.685	15.8273	4.79075	HRAS	Sin3a	2.28448	1.59941	1.8562	1.91336	0.346091	0.00739907
	Kdm1a	12.7435	14.8517	6.98424	11.5265	4.0725		Kdm1a	1.18394	0.431074	0.801709	0.805574	0.376447	0.0104947
	IgG	1	1	1				IgG	1	1	1
MAP2K2	Sin3a	18.1076	14.0153	11.0797	14.4009	3.52978	MAP2K2	Sin3a	6.23549	4.15401	2.69563	4.36171	1.77905	0.0117
	Kdm1a	14.0349	7.7284	14.4111	12.0581	3.75438		Kdm1a	3.07144	3.95825	1.73313	2.92094	1.12017	0.0156117
	IgG	1	1	1				IgG	1	1	1	0.996532	0.0069368

## Sheet: Figure S1
Fig.S1b	SSR1 and LY86 expression in EBV-LCL cells from the boy and parents.
SSR1	1	2	3
P1	7.41449	5.30693	6.36071
P2	11.8256	11.7207	11.7731
Boy	3.66841	3.94413	3.80627
LY86	1	2	3
P1	0.534383	0.230652	0.382517
P2	0.185519	0.0604058	0.122962
Boy	0.597085	0.134077	0.365581
Fig.S1e	Quantification of p-ERK signal from EBV-LCL cells from the boy and parents.
	Minutes	1	2	3	AV	stdev	Norm AV	Norm stdev		TTEST
P1	0	0.180461	0.25228	0.19912	0.21062	0.0372653	1	0.176931
	4	0.345749	0.387892	0.307288	0.346976	0.0403159	1.6474	0.191415	ttest-P1/boy	0.000176061
	12	0.2325	0.218199	0.252718	0.234472	0.0173439	1.11325	0.0823467
	26	0.254667	0.239039	0.24478	0.246162	0.00790507	1.16875	0.0375323
P2	0	0.204344	0.207346	0.203118	0.204936	0.00217558	1	0.0106159
	4	0.31011	0.301254	0.390984	0.334116	0.0494477	1.63034	0.241284	ttest-P2/boy	0.00028766
	12	0.265899	0.253882	0.192821	0.237534	0.0391863	1.15906	0.191213
	26	0.270247	0.30033	0.181274	0.250617	0.0619081	1.2229	0.302085
Boy	0	0.320149	0.333548	0.380921	0.344873	0.0319298	1	0.0925843
	4	0.731323	0.684776	0.711292	0.70913	0.0233487	2.05621	0.0677024
	12	0.49548	0.467584	0.500666	0.48791	0.0177926	1.41475	0.0515918
	26	0.500563	0.508556	0.478846	0.495988	0.0153742	1.43818	0.0445792

## Sheet: Figure S2
Fig.S2c	Weight and length of WT and Rreb1 het mice.
WEIGHT	Week 1	Week 2	Week 3	Week 4	Week 5	Week 6	LENGTH	Week 1	Week 2	Week 3	Week 4	Week 5	Week 6
AGE (mo)	4	5	6	7	8	9	AGE (mo)	4	5	6	7	8	9
WT	8.21	13.65	19.03	21.55	23.11	24.41	WT	6.2	7.3	8.2	8.8	9.1	9.2
WT	7.05	12.45	17.58	20.68	22.47	24.48	WT	6.3	7.5	8.2	8.8	9.2	9.3
WT	7.9	13.1	16.9	17.2	18	19.3	WT	6	7.25	8.32	8.41	8.6	8.7
WT	8.3	13.6	17.2	17.7	18.9	19.8	WT	6.3	7.48	8.11	8.35	8.78	8.84
average	7.865	13.2	17.6775	19.2825	20.62	21.9975	average	6.2	7.3825	8.2075	8.59	8.92	9.01
stdev	0.569708	0.558271	0.943623	2.15528	2.54594	2.83364	stdev	0.141421	0.126062	0.0861684	0.243721	0.278568	0.28589
HET	7.33	11.88	16.62	18.49	20.51	22.02	HET	6.2	7.2	7.8	8.4	8.7	9
HET	6.69	11.78	17.47	20.12	21.51	23.08	HET	6.1	7.2	7.8	8.7	8.9	9.1
HET	7.8	13.4	17.4	17.9	19.3	20.5	HET	6.26	7.64	8.04	7.96	8.71	8.82
HET	7.4	12.5	16.5	17	17.6	18	HET	5.95	7.1	7.85	8	8.3	8.28
HET	7.7	13	17.7	18.8	20.3	21.2	HET	6.01	7.4	7.86	7.9	8.76	8.9
HET	7.7	12.9	17.5	19.5	21.1	22.3	HET	6.21	7.2	8.3	8.45	8.66	8.8
average	7.43667	12.5767	17.1983	18.635	20.0533	21.1833	average	6.12167	7.29	7.94167	8.235	8.67167	8.81667
stdev	0.410106	0.646148	0.505823	1.11491	1.41938	1.79695	stdev	0.122868	0.197484	0.196613	0.32642	0.200242	0.286054
Fig.S2e	Expression of Rreb1 in 3 and 6 month hearts.
3month	RREB1	WT	0.103631	0.108397	0.106413	0.120238	0.117409
		Rreb1+/-	0.0537706	0.0789715	0.0619673	0.0742266	0.0754766
6month	RREB1	WT	0.143091	0.102858	0.125185	0.138291	0.148578
		Rreb1+/-	0.09309	0.0692933	0.0607549	0.0769294	0.061936
Fig.S2f	CM crosssectional area 3 month hearts.
Area (um2)	Region	1	2	3	4	5	6	7	8	9	10	11	12	TTEST
WT	Heart 1	178.15	346.89	307.85	157.42	216.81	293.36	327.18	236.39	181.96	205.74	228.76	209.56
	Heart 2	184.25	184.51	242.87	333.54	453.83	378.93	438.45	275.17	233.34	218.71	280.26	285.09
HET	Heart 1	524.66	503.55	510.42	395.97	337.73	417.08	302.13	402.97	467.44	474.69	404.37	326.04
	Heart 2	363.8	385.93	336.08	462.22	304.42	577.81	530.64	601.08	399.28	577.05	349.18	709.29	4.65789e-08
Fig.S2g	Heart weight/tibia length ratio.
3mo	WT	HET	TTEST	6mo	WT	HET	TTEST
	8.95436	7.88609			9.98269	5.70811
	8.56481	7.76416			10.7948	7.40741
	8.94676	7.53143			10.4368	7.58505
	7.47685	6.49714	0.0640324		10.1643	7.69673
					9.71111	7.76
					9.40556	7.65714	2.64751e-05
Average	8.4857	7.4197			10.0825	7.30241
	0.696719	0.632394			0.3534	0.935097
Fig.S2j	Normalized expression of the indicated marker genes in WT and Rreb1+/- 3month and 6 month hearts.
		3month						6month
ANP	WT	1	2.14598	1	1	1.51136		1	1.40898	0.49111	1	3.34382	2.25065
	Rreb1+/-	0.793662	1.12204	2.8917	2.72114	0.691548		2.32905	1.35974	7.78793	4.54671	7.91869	7.32267
BNP	WT	1	1.24259	1	1	1.02262		1.22216	1.66911	1	1	0.483191	1.02504
	Rreb1+/-	0.362144	0.401182	0.571611	0.587812	0.509352		1.42678	1.54714	1.37632	3.14135	2.2546	1.42678
alpha-MHC	WT	1	1.3526	1.41664	1	1		1	0.714676	1	0.589826	0.777013	1
	Rreb1+/-	0.826138	0.938977	1.49556	1.19314	0.880774		1	1.00263	0.814239	1.5721	0.648921	0.477056
beta-MHC	WT	1	1.01847	1	1	1.01		0.37171	0.691153	1.44958	1.35115	0.970626	1
	Rreb1+/-	1.02	1.47006	1	1.08069	2.46339		8.52899	3.21729	2.15812	2.91933	1.91992	1.29246
Fig.S2k	RREB1 expression in WT and Rreb+/- MEFs.
Rreb1	WT	0.07801	0.0851002	0.0761755	0.0815765	0.0785682	TTEST	1.62836e-08
	Rreb1+/-	0.0247544	0.0240781	0.0268671	0.0180961	0.022267
Fig.S2l	Quantification of p-ERK in WT and Rreb1 het MEFs.
WT	1	2	3	4	AV	Stdev		TTEST
0	0.0591293	0.0843382	0.00800186	0.0735358	0.0562513	0.0337832
1	0.195689	0.225796	0.257254	0.0941091	0.193212	0.0706887
5	0.615121	0.688711	0.744207	0.638345	0.671596	0.0573302	ttest-5min	5.89858e-05
21	0.608045	0.674267	0.615984	0.464918	0.590803	0.0889655
HET	1	2	3	4	AV	Stdev
0	0.103648	0.0826763	0.0472313	0.227414	0.115243	0.0783221
1	0.445945	0.379978	0.56965	0.501899	0.474368	0.0807344
5	1.00715	1.15546	1.10966	1.10031	1.09315	0.0621858
21	1.00171	0.949389	1.08586	0.885405	0.98059	0.0847781

## Sheet: Figure S3
Fig.S3a	RREB1 mRNA expression in inducible cells.
	[-]	[TET]
RREB1	0.0923595	0.824023
	0.0565389	0.975452
	0.101916	0.999836
Fig.S3d	RREB1 expression in HEK293 cells with shControl and shRNA targeting RREB1.
	1	2	3	4	5	6
shCON	7.0788	6.60537	8.84423	5.8364	7.42597	7.31313
sh-1	1.65835	1.6336	2.03495	2.78102	0.492651	2.55806
sh-2	2.13839	2.41088	2.23424	2.66114	0.815876	3.09687
Fig.S3g	ChIP analysis low RREB1 (-) and high RREB1 (TET).
			Ex1	Stdev	Ex2	Stdev	Ex3	Stdev
ARHGEF2	[-] Flag	average	1.33812	0.777051	1.55373	0.235042	1.03276	0.0982804
HGMIR143/145	[-] Flag	average	0.505687	0.0452457
JUND	[-] Flag	average	1.27575	0.182138	1.50857	0.0850876
AKT1	[-] Flag	average	1.06522	0.206126	0.985062	0.172353	1.64576	0.342912
ARHGEF2	[TET] Flag	average	10.6936	1.15096	25.7478	2.86767	11.9273	0.301747
HGMIR143/145	[TET] Flag	average	5.28102	0.259215
JUND	[TET] Flag	average	1.80879	0.168805	1	0.114012
AKT1	[TET] Flag	average	0.43447	0.0639829	1.00652	0.0895287	1.8598	0.298221
Fig.S3h	Expression of the indicated genes in HEK293 cells with shControl and shRNA targeting RREB1.
		1	2	3	4	5	6		TTEST
JUN	shCON	0.258287	0.198489	0.26559	0.224745	0.224938	0.244195
	sh-1	0.420712	0.549448	0.521049	0.645651	0.585182			1.13215e-05
	sh-2	0.661456	0.963872	0.754852	0.907739	0.718268			2.15635e-06
MYC	shCON	0.830045	0.505743	0.67087	0.849007
	sh-1	1.72156	1.63248	1.55468	1.26409				0.000626191
	sh-2	1.2653	1.91575	1.42158	1.49199				0.00233952
FGFR4	shCON	0.26541	0.164294	0.205678	0.20298	0.230406	0.249607
	sh-1	0.353923	0.580952	0.378861	0.428204	0.463888			0.000333742
	sh-2	0.563877	0.294611	0.372012	0.309858	0.335679			0.00927185
HRAS	shCON	1.50478	1.57636	1.53136	1.46191	1.53912	1.22282
	sh-1	3.07512	3.66848	1.91988	3.2015	2.6339	1.8858		0.00180807
	sh-2	2.84926	4.3596	2.07527	1.72357	2.62583	3.02814		0.00619593
MAP2K2	shCON	18.0615	16.9111	17.9066	16.9367	20.6338	20.0921
	sh-1	36.8581	49.0582	56.6755	55.1974	31.3263	29.9056		0.000525257
	sh-2	48.5239	68.0853	42.8964	29.8846	26.6552			0.00504774
Fig.S3j	HRAS and MAP2K2 expression EBV-LCL cells.
		1	2	3	4	5	6	TTEST
HRAS	P1	16.5845	15.9652	14.1147	12.1676	12.1676	11.2695	0.000274316
	P2	17.3639	17.196	23.0361	18.2728	13.7516	12.1383	0.00165383
	Boy	21.3191	39.007	37.6722	28.4022	42.7987	27.5343
MAP2K2	P1	57.6538	54.7975	51.7172	41.9865	54.3296		0.0013177
	P2	50.6867	66.8479	47.7026	54.6203	45.7628		0.00453864
	Boy	71.8755	79.9281	61.2835	77.7998	71.3606
Fig.S3l	Promoter activation assays in MEFs.
		1	2	3	Average	stdev
FGFR4	WT	120.768	147.361	147.145	138.425	15.2919
	HET	386.272	228.552	357.281	324.035	83.9521	0.0196483
HRAS	WT	249.755	241.197	179.287	223.413	38.4528
	HET	444.659	527.778	431.159	467.865	52.3231	0.00285625
MAP2K2	WT	1476.18	1297.87	1985.68	1586.58	356.947
	HET	3125.16	2902.83	2945.14	2991.05	118.06	0.00293952
Fig.S3m	MAPK gene expression in WT and Rreb1+/- 3 month hearts.
	Hearts:	1	2	3	4	5	6
Fgfr4	WT	0.00157654	0.00442732	0.00365127	0.00397124	0.00238079	0.00176656	TTEST	0.00595705
	Rreb1+/-	0.00372885	0.00552839	0.00791852	0.00840805	0.00564412	0.00496177
Hras	WT	0.0015478	0.00122818	0.00146938	0.0014323	0.00165416	0.00165416	TTEST	0.000781926
	Rreb1+/-	0.00280297	0.00232277	0.00312618	0.0024998	0.00248771	0.00388581
Map2k2	WT	1.19753	1.2908	0.953123	1.24093	1.17868	0.780584	TTEST	0.0252507
	Rreb1+/-	1.48107	1.41786	1.2235	1.31582	1.29035	1.31841

## Sheet: Figure S4
Fig.S4a	Quantification of p-ERK signaling in HEK293 cells with shControl and shRNA targeting RREB1.
	Minutes	1	2	3	AV	stdev		TTEST
shCON	0	0.000526249	0.000990462	0.00118262	0.000899776	0.00033745
	1	0.0469185	0.0117108	0.00496571	0.0211983	0.0225282
	5	0.170362	0.117137	0.0721194	0.119873	0.0491783
	21	0.0914465	0.0688094	0.0427555	0.0676705	0.0243654
sh-1	0	0.000881104	3.16011e-05	0.00125441	0.00072237	0.000626666
	1	0.336086	0.245571	0.132907	0.238188	0.101791
	5	0.788595	0.673622	0.404664	0.622294	0.197045	ttest-con/sh1	0.0127977
	21	0.197158	0.368024	0.0827648	0.215982	0.143558
sh-2	0	0.00462179	0.000581542	0.00102467	0.002076	0.00221582
	1	0.17289	0.217266	0.176689	0.188948	0.0245974
	5	0.905494	0.723656	0.613513	0.747554	0.14745	ttest-con/sh2	0.00219871
	21	0.348248	0.769181	0.328298	0.481909	0.248985
Fig.S4b	Expression of SSR1 and RREB1 in HEK293 cells.
	1	2	3	4	5	6
SSR1	6.97932	12.0412	8.15335	10.7672	8.86958	9.4483
RREB1	1.59125	2.40962	2.37462	3.10941	1.87764	1.96743
Fig.S4f	Expression of HRAS following knockdown in HEK293 cells.
Cells:	siRNA	1	2	3
shCON	siCon	1.70547	1.80858	1.84047
	siHRAS	0.325951	0.225559	0.371829
sh-1 RREB1	siCon	5.14762	4.93964	5.0307
	siHRAS	1.03445	1.05482	1.04075
sh-2 RREB1	siCon	4.88059	4.50498	5.15053
	siHRAS	1.00878	0.910029	0.957735
Fig.S4h	Quantification of p-ERK signaling in HEK293 cells expression MEK2.
	Minutes	1	2	3	4	5	AV	stdev	TTEST
Control-EV	0	0.0282219	0.114224	0.0491468	0.10502	0.0351717	0.0663569	0.0403394
	1	0.218944	0.377975	0.313662	0.218642	0.328336	0.291512	0.0705314
	5	0.635493	0.580138	0.725371	0.711095	0.598925	0.650204	0.0654084
	21	0.405564	0.398272	0.456296	0.414989	0.469016	0.428827	0.0317647
Myc-MEK2	0	0.117777	0.109823	0.0344758	0.184533	0.0109544	0.0915126	0.069679
	1	0.351615	0.495955	0.380284	0.550564	0.518682	0.45942	0.0880886
	5	0.897256	1.0392	1.00585	0.840269	1.05539	0.967592	0.0941512	0.000262101
	21	0.4457	0.58457	0.464629	0.426063	0.449786	0.47415	0.0632427
